# Supplementary material for: A CD8+ T cell-associated immune gene panel for prediction of the prognosis and immunotherapeutic effect of melanoma
Source: Front Immunol. 2022 Oct 20;13:1039565. doi: 10.3389/fimmu.2022.1039565 (PMC9633226; doi:10.3389/fimmu.2022.1039565)
Supplement: Supplementary file 5 [file Table_1.xlsx]

## Sheet: Sheet1
Table S1: Differential genes in CD8+ T cells from TISCH (SKCM_GSE120575)
HLA-DRA
KLRK1
CD74
HSPA1A
MALAT1
HLA-DPA1
IL7R
CTSB
HLA-DRB5
HSPA1B
CCL5
CD8A
HLA-DRB1
WARS
HLA-DQA1
HLA-DMA
SYNGR2
HSPB1
IRF8
RPS3
SAT1
HLA-DQB1
IFI6
FGD2
CD83
GZMK
HSP90AA1
LGALS9
TCF7
CYBB
ISG15
PPP2R5C
CD38
FKBP1A
IFI30
EPSTI1
ZFP36L2
HSP90AB1
CACYBP
CD4
NCF1C
ENTPD1
BCL11A
GRN
LAT2
TC2N
NAMPT
CIITA
HLA-DMB
HAVCR2
TYMP
MEF2C
MT-CYB
HSPH1
IFNGR2
FYN
ALOX5
CTSH
TPI1
HLA-DPB1
TCF4
ANXA5
UCP2
STIP1
NPC2
CXCR4
PRDX3
PKM
GNG5
AL008729.2
HSPE1
MT-ND1
CTSS
CD8B
NAPSB
NR4A1
LAP3
CD79A
COX8A
TYROBP
CORO1C
ACTB
AHSA1
BST2
GPX1
IGFLR1
CD79B
MT2A
STAT1
TUBA1B
NCF1
ACTR3
CALM3
NOP10
FCER1G
CD63
BTK
CD40
PSAP
PDCD4
BLNK
PLSCR1
CST3
ATP5MC3
PSME2
ADAM28
GAPDH
HSPD1
OAS1
ACP5
UBE2F
ID3
CD68
AOAH
PIP4K2A
TNFRSF18
RUBCNL
GABARAP
STAT4
COX5A
HSPA6
AC011603.2
RNU2-2P
CLEC7A
PRDX1
PARP8
LILRB4
AC006064.4
PGAM1
MT-ND2
VAMP5
ICAM1
TNFRSF4
RNASE6
IGHM
MX1
MS4A6A
LGALS1
AIF1
FCGR2B
S100A11
TMSB10
FCGR2A
AC020656.1
MCM5
LYZ
ATP6V0B
DNAJA4
TNFAIP3
THEMIS2
PLAUR
IRF7
GZMB
SARAF
ZFAND2A
GLA
IFI35
NLRC5
TCP1
FAM102A
UBB
MT1E
LST1
MIR155HG
CTLA4
ENO1
FCGR3A
SMIM14
TGFBI
GSN
GZMM
AC093484.3
GEM
ZNF683
FCGRT
DNAJA1
CAMK4
NAGK
TUBB
NINJ1
GBP2
SGK1
TSPAN3
DUSP2
BATF
IFI44L
ANXA1
ASAH1
CD72
AKNA
STMN1
CYB561A3
CD96
ZAP70
RGS2
EML4
FGR
MZB1
PIK3R1
SCML4
VCAM1
PCNA
C1orf162
FTL
ARHGEF1
PCLAF
RNF19A
RNF166
HMGN2
HIST1H4C
LGALS3
CD44
CXCL13
PLIN2
BCL2A1
SOD2
IGKC
TIMP1
SAMD3
MT1X
PDCD1
LEPROTL1
KLRG1
EVL
TUBA4A
GLUL
HSPA8
MS4A1
CAPG
TSC22D3
MGAT4A
FTH1
IFITM3
JAML
CTSD
CEMIP2
ANXA2
PAXX
PTGER4
GZMH
AC020916.1
DNAJB1
CST7
ZFP36
TOB1
YPEL5
NR4A2
CRTAM
GZMA
PRKCH
SELL
MPZL3
MYADM
RNASET2
ITK
RIPOR1
ZNF331
CALM1
JUNB
TSPYL2
SPINT2
ATP6V1F
CLK1
SYTL3
SNX2
BTG1
CTSW
CREM
CDC42SE2
EZR
SLA
SNRPE
ADGRE5
GSTP1
ID2
SRSF7
TNFSF9
AHNAK
IGHG1
GNAS
AC058791.1
PLAC8
ACAP1
LMNA
TBCD
RGCC
SRSF2
XCL2
CD2
IFITM1
TRBC2
IL32
IFITM2
HLA-A
XAF1
CD3D
LY6E
RGS1
FYB1
CD6
CD40LG
ITM2A
OAS3
CD5
TIGIT
LCK
SPOCK2
GIMAP4
GIMAP5
GBP5
RNF213
TAP1
AC025259.3
TMEM173
CXCR6
IFI44
PRDM1
IL2RG
ICOS
SIT1
SIRPG
CD27
CD55
IKZF3
RAC2
DDX60
OAS2
CLEC2D
LAT
NCF1B
GIMAP7
ASB2
RASGEF1B
FOSB
NFKBID
RNU1-125P
DENND2D
CDKN1A
UBE2L6
PTPN7
CXCR3
GNLY
GIMAP6
RARRES3
MORF4L2
ISG20
GPR171
GSTK1
LBH
SHISA5
TRAV8-2
DGKA
LAIR1
GALM
KLRC2
SUSD3
ARL4A
ETV7
KLRD1
PSMB8
TUBB4B
RBCK1
GMFG
SAMD9L
ZEB2
C19orf66
IL6ST
HCST
PPP1R15A
TUBA1A
IFIT1
IFIT3
RSAD2
USP18
HERC5
OASL
LAMP3
IFIT2
EIF2AK2
CMPK2
PARP9
DDX60L
MX2
DTX3L
HELZ2
PRF1
HERC6
SAMD9
ZBP1
TRIM22
DDX58
NKG7
CHST12
STAT2
LAG3
IFIT5
HLA-C
PSMB9
DRAP1
IFI16
FASLG
GBP1
SP100
TRANK1
B2M
PARP10
PARP14
SLFN5
TNFSF10
MYL12A
SP110
PSME1
PNPT1
PTPRCAP
RTP4
NT5C3A
IFI27
TRAFD1
HSH2D
CD3G
PARP12
IFIH1
PHF11
CCR5
IL2RB
APOL2
IFNG
APOBEC3G
TRIM25
TRGC2
SLA2
EEF1A1
PVRIG
DHX58
PPM1K
APOBEC3C
SPATS2L
CAPN2
TRIM21
MOV10
XRN1
STOM
KIR2DL4
NMI
CBLB
LYST
GBP4
IRF9
RPS3A
TREX1
C5orf56
CNP
KLRC4
MT-CO3
PSMB10
ADAR
RPL7
EEF1G
RPL4
LCP2
TMEM140
RPL3
NFKBIA
AC007068.1
HAPLN3
SLC38A5
PYHIN1
ARHGEF3
CD164
MT-ND4L
L3HYPDH
GBP3
TRGV2
LINC02446
CORO1A
PSMA5
PABPC1
RPL5
MT-ATP6
TRIM14
GPR183
REL
GSDMD
CHMP5
TBC1D10C
SLAMF7
CD48
FBXO6
CLIC1
N4BP1
ALOX5AP
PER1
UBA7
RPS8
PSTPIP1
RPLP0
TMX1
RPL9
LPIN2
SP140
IRF2
RAB27A
MT-ND4
MT-ND3
MT-ND5
ABI3
ODF2L
UTRN
SUB1
RPS27A
MT-RNR1
DYNLT1
GIMAP2
NUB1
DGLUCY
AZI2
TRAF5
LINC01871
MT-ATP8
BCL6
SYPL1
BIRC3
MVP
CCND3
SNAP47
EEF1B2
PSMA2
LTB
TAGLN2
MYD88
RASSF1
IFRD1
PIM1
EIF5
ITGAE
CCR7
PFKP
ARPC5L
CYBC1
BTG2
CHD1
APLP2
CASP1
RGPD5
IDH2
TRDV1
GPX4
IFNGR1
ARHGAP9
NAPA
EIF3L
RPL34
SDCBP
EGR1
C1GALT1
EXOSC9
RPS5
FOS
RPL21P16
HM13
CCNH
CASP4
PILRB
SASH3
TINF2
SRI
SLC2A3
EIF4A3
PTPN6
TRDC
KIR3DL2
TRGV8
TRGC1
KLRC3
KLRC1
CADM1
AFAP1L2
AC068775.1
HLA-H
MCTP2
KLRC4-KLRK1
CMC1
F2R
CD200R1
CYTOR
ABCA2
TNFRSF9
FCRL3
PPP2R2B
SH2D1A
DAPK2
SERPINB1
TIMD4
LITAF
LSP1
TRGV10
SLC27A2
DUSP4
TRGV5
INPP4B
NELL2
TRGV4
AP000462.2
RAB1B
ARPC2
SLAMF6
SPATA13
ITGA1
ADGRG1
ACTN4
PARK7
TSC22D1
SRP14
CLEC2B
LSM2
CD2BP2
COTL1
MYL6
PRSS23
SRRT
BPGM
ITGB2
SURF4
PATL2
TPST2
COPE
COPZ1
HOPX
SLC9A3R1
AC133555.4
MRPL10
RGS3
CNN2
EIF1
ITGB7
PPIB
S1PR1
FOXP1
AGTRAP
MPG
CD160
LIME1
TMEM123
DHRS3
FABP5
PRDX5
TNFSF13B
ICAM2
AQP3
LAPTM5
NUDT5
GTF3C1
RORA
PLK3
NR3C1
ATP2B1
CD3E
ATXN1
GK
JAKMIP1
FCRL6
CRTAP
IER3
CD84
TSEN54
NAB1
MAP4K1
NABP1
APMAP
DUSP1
GYG1
TRBV7-6
GABARAPL1
S100A10
AC011939.1
LEF1
PCED1B-AS1
TNF
TNFRSF25
AREG
PON2
KLRB1
RBPJ
UBC
ETV1
MYO7A
CHORDC1
TNIP3
BICDL1
PTPN22
JUN
PAM
LAYN
DNAJB6
DOK2
TRAV13-1
TNFAIP8
PMAIP1
C12orf75
FXYD5
GGA2
PLA2G16
SAMSN1
JMJD6
CCT4
RABAC1
PAPOLA
RF00100
