# Supplementary material for: A CD8+ T cell-associated immune gene panel for prediction of the prognosis and immunotherapeutic effect of melanoma
Source: Front Immunol. 2022 Oct 20;13:1039565. doi: 10.3389/fimmu.2022.1039565 (PMC9633226; doi:10.3389/fimmu.2022.1039565)
Supplement: Supplementary file 6 [file Table_2.xlsx]

## Sheet: Sheet1
Table S2: CD8+ T cell-associated immune genes
HLA-DRA
KLRK1
CD74
HSPA1A
HLA-DPA1
IL7R
CTSB
HLA-DRB5
HSPA1B
CCL5
CD8A
HLA-DRB1
HLA-DQA1
HLA-DMA
IRF8
HLA-DQB1
IFI6
HSP90AA1
LGALS9
CYBB
ISG15
IFI30
HSP90AB1
CACYBP
CD4
GRN
NAMPT
CIITA
HLA-DMB
HAVCR2
TYMP
IFNGR2
FYN
CTSH
HLA-DPB1
TCF4
UCP2
CXCR4
CTSS
CD8B
NR4A1
CD79A
TYROBP
BST2
CD79B
STAT1
FCER1G
CD63
BTK
CD40
BLNK
PLSCR1
PSME2
HSPD1
OAS1
TNFRSF18
STAT4
HSPA6
CLEC7A
PRDX1
ICAM1
TNFRSF4
IGHM
MX1
LGALS1
FCGR2B
S100A11
TMSB10
FCGR2A
LYZ
TNFAIP3
PLAUR
IRF7
GZMB
NLRC5
LST1
CTLA4
FCGR3A
GZMM
FCGRT
GBP2
ANXA1
CD72
AKNA
ZAP70
RGS2
FGR
PIK3R1
VCAM1
HMGN2
LGALS3
CXCL13
BCL2A1
IGKC
PDCD1
HSPA8
TSC22D3
IFITM3
CTSD
ANXA2
PTGER4
NR4A2
ITK
CALM1
GSTP1
TNFSF9
AHNAK
IGHG1
ACAP1
XCL2
IFITM1
TRBC2
IL32
IFITM2
HLA-A
CD3D
CD40LG
OAS3
LCK
TAP1
TMEM173
CXCR6
IL2RG
ICOS
CD27
RAC2
OAS2
LAT
RASGEF1B
CXCR3
GNLY
ISG20
TRAV8-2
LAIR1
KLRC2
KLRD1
PSMB8
RBCK1
GMFG
IL6ST
HCST
IFIT1
IFIT3
RSAD2
HERC5
OASL
IFIT2
EIF2AK2
DDX60L
MX2
PRF1
ZBP1
TRIM22
DDX58
STAT2
IFIT5
HLA-C
IFI16
FASLG
B2M
TNFSF10
PSME1
IFI27
TRAFD1
CD3G
IFIH1
CCR5
IL2RB
IFNG
APOBEC3G
TRIM25
TRGC2
DHX58
APOBEC3C
TRIM21
MOV10
KIR2DL4
CBLB
IRF9
KLRC4
ADAR
LCP2
NFKBIA
TRGV2
TRIM14
REL
SLAMF7
CD48
PSTPIP1
IRF2
AZI2
TRAF5
BIRC3
LTB
MYD88
IFRD1
CCR7
CASP1
TRDV1
IFNGR1
EGR1
FOS
CASP4
PTPN6
TRDC
KIR3DL2
TRGV8
TRGC1
KLRC3
KLRC1
HLA-H
F2R
TNFRSF9
SH2D1A
TRGV5
TRGV4
SLAMF6
ITGB2
S1PR1
FABP5
TNFSF13B
ICAM2
AQP3
RORA
NR3C1
CD3E
DUSP1
TRBV7-6
S100A10
TNF
TNFRSF25
AREG
TNIP3
JUN
TRAV13-1
PMAIP1
JMJD6
